# Supplementary material for: Antifungal and Antiaflatoxigenic Activities of Massoia Essential Oil and C10 Massoia Lactone against Aflatoxin-Producing Aspergillus flavus
Source: Toxins (Basel). 2023 Sep 16;15(9):571. doi: 10.3390/toxins15090571 (PMC10537029; doi:10.3390/toxins15090571)
Supplement: Supplementary file 1 [file toxins-15-00571-s001.zip]

Archive with 1 entries (1 files):
- toxins-2584803-supplementary.pdf
